# Supplementary material for: Intracranial Metastases from Uterine Leiomyosarcoma: A Systematic Review and Case Illustration
Source: J Clin Med. 2025 Sep 20;14(18):6631. doi: 10.3390/jcm14186631 (PMC12470581; doi:10.3390/jcm14186631)
Supplement: Supplementary file 1 [file jcm-14-06631-s001.zip]

Archive with 1 entries (1 files):
- jcm-3817436-supplementary.pdf
